# Supplementary material for: Human 3D Airway Tissue Models for Real-Time Microscopy: Visualizing Respiratory Virus Spreading
Source: Cells. 2022 Nov 16;11(22):3634. doi: 10.3390/cells11223634 (PMC9688616; doi:10.3390/cells11223634)
Supplement: Supplementary file 1 [file cells-11-03634-s001.zip]

Archive with 5 entries (5 files):
- Suppl. Figures.pdf
- Supplemental material.pdf
- Video S1.avi
- Video S2.avi
- Video S3.avi
